# Supplementary material for: Self-Reported Health Problems and Quality of Life in a Sample of Colombian Childhood Cancer Survivors: A Descriptive Cross-Sectional Study
Source: Cancers (Basel). 2022 Jun 18;14(12):2999. doi: 10.3390/cancers14122999 (PMC9221244; doi:10.3390/cancers14122999)
Supplement: Supplementary file 1 [file cancers-14-02999-s001.zip]

Archive with 2 entries (2 files):
- Cancers-1651193_Informed consent_blank copy.pdf
- Cancers-1651193_Study Questionnaire.pdf
